# Supplementary material for: Genetic Diversity and Population Structure of Tetraploid Wheats (Triticum turgidum L.) Estimated by SSR, DArT and Pedigree Data
Source: PLoS One. 2013 Jun 27;8(6):e67280. doi: 10.1371/journal.pone.0067280 (PMC3694930; doi:10.1371/journal.pone.0067280)
Supplement: Table S3 — DArT markers under selection, chromosome position and putative function. (XLSX) [file pone.0067280.s003.xlsx]

## Sheet: 211 DArT under selection 
Table S3		Triticarteae Position	Consensus Map Position	cM Position	DArT clone	Putative function
		1A|1B	1A-1	4228	wPt-4735	2OG-Fe(II) oxygenase superfamily
		1A	1A-1	31386	wPt-4676
		1A	1A-3	30399	wPt-6853	unknown
		1B	1B	0	wPt-0308	Vacuolar sorting protein 39
		1B	1B	31253	wPt-0655
		1B	1B	33331	wPt-2999
		1B	1B	37399	wPt-5899
		1B|3A	1B	52272	wPt-6012	putative cellulose synthase
		1D	1B	205322	wPt-8866
		2A	2A-1	16567	wPt-5647
		2A	2A-1	16589	tPt-1041
		2A|2B	2A-1	60914	wPt-7026
		2A	2A-1	191980	wPt-8071
		2A|2B	2B	17251	wPt-5738
		2B	2B	53077	wPt-8404
		2B	2B	158298	wPt-1140
		4B	2B	164647	wPt-8856
		2B	2B	164906	wPt-8284
		2B	2B	167140	wPt-4917
		2B	2B	172974	rPt-6122
		2B	2B	215102	wPt-7004
		3A|3D	3A-1	9523	wPt-6204
		3A	3A-2	126696	tPt-7492
		3A	3A-2	146362	wPt-4398
		3A	3A-2	157063	wPt-1888
		3A	3A-2	171126	wPt-2144
		3B|5B	3A-3	10997	wPt-0142
		3B	3B-1	24853	wPt-0302	protein kinase
		3B	3B-1	56505	wPt-8686
		3B	3B-1	58117	wPt-1349
		3D	3B-1	58497	rPt-5853
		3B	3B-1	59529	wPt-8592
		3B	3B-1	78268	wPt-1159	TE_related sequence
		3B	3B-1	167990	rPt-7068
		3B	3B-1	168184	wPt-2280
		3B	3B-1	192985	wPt-8480
		3B	3B-1	193121	wPt-0036
		3B	3B-2	8453	wPt-4412	unknown
		3B	3B-2	23921	wPt-3342
		3B	3B-2	34201	wPt-4194
		3B	3B-2	38010	wPt-2491
		3B	3B-2	42544	wPt-6000
		NA	4A	33909	wPt-8489
		NA	4A	35892	wPt-5455
		4A	4A	40862	wPt-6303	NBS-LRR
		NA	4A	66886	wPt-6330
		4A	4A	89914	wPt-1091
		4A	4A	98040	wPt-3655
		4A	4A	103811	wPt-3766
		4A	4A	104057	wPt-6214
		4A	4A	104086	wPt-9833
		4A	4A	104100	wPt-5749
		4A	4A	104233	wPt-0105
		4A	4A	118502	wPt-3796
		4A	4A	120247	wPt-8271	unknown
		4A	4A	121018	wPt-4241	NBS-LRR
		4A	4A	121523	wPt-7354
		3B|4A	4A	123537	wPt-0610	TE_related sequence
		4A	4A	125763	wPt-3729	NBS-LRR Rp1-like protein
		4A	4A	129755	wPt-0763	unknown
		4A	4A	129868	rPt-0238
		4B	4B-2	64464	wPt-3991
		4B|6B	4B-2	65534	wPt-8892	unknown
		4B	4B-2	69365	wPt-5497
		NA	4B-2	132155	wPt-11493
		5A	5A-1	69767	wPt-2543	unknown
		5B	5B-1	15414	wPt-9666
		5B	5B-1	26863	wPt-5346
		5B	5B-1	129722	wPt-8054
		5B	5B-1	157485	tPt-1253
		5B	5B-2	0	wPt-3763
		5B	5B-3	0	wPt-7665
		6A	6A	26487	wPt-7840
		6A	6A	34340	wPt-9679
		6A	6A	34348	wPt-7027
		6A	6A	68520	wPt-8833
		6A	6A	69321	wPt-7445	NBS-LRR
		6A	6A	169209	wPt-6829
		6A	6A	173005	wPt-2632b
		6B	6B	9482	wPt-3774
		6B	6B	15744	wPt-9015
		6B	6B	15772	wPt-9990
		3B	6B	21131	wPt-0351
		6B	6B	35060	wPt-1725	NBS-LRR
		6B	6B	60401	wPt-5333	peroxidase 6
		6B	6B	60964	wPt-3309
		6B	6B	88253	wPt-7489
		6B	6B	108842	wPt-7935
		6B	6B	131378	wPt-1761
		6B	6B	131614	wPt-9241
		6B	6B	134065	wPt-2162
		7A	7A-1	8768	wPt-2523
		7A	7A-2	27544	wPt-3648	NBS-LRR
		1B|7A	7A-2	70424	wPt-7188
		7A	7A-2	100949	wPt-0288
		7A	7A-3	122902	wPt-1976
		7A	7A-3	122977	wPt-3403	NBS-LRR
		7B	7B	45575	wPt-5846
		7B	7B	84795	wPt-1723
		7B	7B	146499	wPt-4025
		7B	7B	146726	wPt-8919	Protein FAR-RED ELONGATED HYPOCOTYL 3
		7B	7B	184816	wPt-4258
		7B	7B	188024	wPt-5892
		7B	7B	215113	wPt-3086
		7B	7B	215265	wPt-1132b
		7B	7B	253626	wPt-0884
		7B	7B	258901	wPt-9515	NBS-LRR
		7B	7B	258901	wPt-9746
		7B	7B	258904	tPt-8504
		1B			tPt1772
		1B			tPt5080
		1B			tPt5249
		1B			tPt7980
		1B			wPt1238
		1B			wPt1876
		1B			wPt1912	NBS-LRR
		1B			wPt3582
		1B			wPt4728
		1B			wPt6229	Bowman-Birk type proteinase inhibitor
		2B			wPt3695
		2B			wPt3949	TE_related sequence
		2B			wPt4072
		2B			wPt4133
		2B			wPt4773
		2B			wPt4892
		2B			wPt6174
		2B			wPt8263
		2B			wPt8548
		3B			tPt1366
		3B			wPt1151
		3B			wPt11536
		3B			wPt2391	unknown
		3B			wPt4209
		3B			wPt4364
		3B			wPt6020
		3B			wPt6945
		3B			wPt7886
		3B			wPt9432
		3B			wPt9510
		5B			rPt6127
		5B			tPt3621
		5B			tPt3719
		5B			tPt7183
		5B			wPt11557
		5B			wPt3049
		5B			wPt3457
		5B			wPt4049
		5B			wPt4577
		5B			wPt4677	unknown
		5B			wPt4936	NBS-LRR
		5B			wPt5118	Monothiol glutaredoxin-S14, chloroplastic
		5B			wPt6022	unknown
		5B			wPt6105
		5B			wPt6136	Protein kinase domain
		5B			wPt6191	unknown
		5B			wPt6531
		5B			wPt6880	methylenetetrahydrofolate reductase 1
		5B			wPt7848	TE_related sequence
		5B			wPt8157
		5B			wPt8393	unknown
		6B			wPt1364
		6B			wPt6585
		6B			wPt8268
		6B			wPt8976
		7B			wPt3533
		7B			wPt4673
		7B			wPt8387
		4B			wPt1032
		4B			wPt1272
		4B			wPt3804
		4B			wPt4607
		4B			wPt5996
		4B			wPt8796
		4B			wPt9625
		1A			wPt3560	TE_related sequence
		1A			wPt4886
		1A			wPt5876
		1A			wPt7074
		1A			wPt8770	Vacuolar sorting protein 39 domain 2
		1A			wPt9757
		1A|6A			wPt8773
		2A			tPt8937
		2A			wPt2473
		2B|7A			wPt2266
		3A			wPt1353
		3A			wPt2942
		3A			wPt7890
		3A			wPt8104
		3A			wPt8699
		3D			wPt4663
		4A			tPt7193
		4A			wPt2985
		4A			wPt5271
		4A			wPt7391	Serine/Threonine protein kinases
		4A|7A			rPt7987
		5A			wPt3083
		5A			wPt4419	Nucleotide exchange factor Fes1
		5A			wPt8262	unknown
		5B|5D			wPt0927
		5B|7B			wPt1853
		6A			tPt6278
		6A			wPt2741
		6A			wPt8764	unknown
		7A			wPt7577
		NA			wPt1507
		NA			wPt1762
		NA			wPt2756
		NA			wPt3133
		NA			wPt5127	dihydroxyacetone kinase-like protein
		NA			wPt6509	putative dsRNA-binding protein ODB1
		NA			wPt7660
